# Supplementary material for: Use of the Bacterial Lysate OM-85 in the Paediatric Population in Italy: A Retrospective Cohort Study
Source: Int J Environ Res Public Health. 2021 Jun 26;18(13):6871. doi: 10.3390/ijerph18136871 (PMC8297025; doi:10.3390/ijerph18136871)
Supplement: Supplementary file 1 [file ijerph-18-06871-s001.zip]

Archive with 1 entries (1 files):
- ijerph-1238312-SI.pdf
